# Supplementary material for: Modulation of Anionic Lipid Bilayers by Specific Interplay of Protons and Calcium Ions
Source: Biomolecules. 2022 Dec 17;12(12):1894. doi: 10.3390/biom12121894 (PMC9775051; doi:10.3390/biom12121894)
Supplement: Supplementary file 1 [file biomolecules-12-01894-s001.zip]

Archive with 1 entries (1 files):
- biomolecules-1977799-supplementary.pdf
